# Supplementary material for: Potential COVID-19 Therapies from Computational Repurposing of Drugs and Natural Products against the SARS-CoV-2 Helicase
Source: Int J Mol Sci. 2022 Jul 12;23(14):7704. doi: 10.3390/ijms23147704 (PMC9322913; doi:10.3390/ijms23147704)
Supplement: Supplementary file 1 [file ijms-23-07704-s001.zip]

Archive with 1 entries (1 files):
- Helicase supplementary information.pdf
